# Supplementary material for: Identification of Regulatory Factors and Prognostic Markers in Amyotrophic Lateral Sclerosis
Source: Antioxidants (Basel). 2022 Feb 1;11(2):303. doi: 10.3390/antiox11020303 (PMC8868268; doi:10.3390/antiox11020303)
Supplement: Supplementary file 1 [file antioxidants-11-00303-s001.zip]

Archive with 8 entries (7 files):
- antioxidants-1551421-supplementary/
- antioxidants-1551421-supplementary/Supplementary Figure S1.TIFF
- antioxidants-1551421-supplementary/Supplementary Figure S2.TIFF
- antioxidants-1551421-supplementary/Supplementary Table S1-revised.pdf
- antioxidants-1551421-supplementary/Supplementary Table S2-revised.XLSX
- antioxidants-1551421-supplementary/Supplementary Table S3-revised.pdf
- antioxidants-1551421-supplementary/Supplementary Table S4-revised.pdf
- antioxidants-1551421-supplementary/Supplementary Table S5.pdf
