# Supplementary material for: Identification of Regulatory Factors and Prognostic Markers in Amyotrophic Lateral Sclerosis
Source: Antioxidants (Basel). 2022 Feb 1;11(2):303. doi: 10.3390/antiox11020303 (PMC8868268; doi:10.3390/antiox11020303)
Supplement: Supplementary file 1 [file antioxidants-11-00303-s001.zip › antioxidants-1551421-supplementary/Supplementary Table S2-revised.XLSX]

## Sheet: marker
probid	symbol	geneid	logFC_train	AveExpr_train	adj.P.Val_train	logFC_vali	AveExpr_vali	adj.P.Val_vali
ILMN_1769277	TIPIN	54962	0.750634	8.59068	5.5877e-23	0.791771	8.62563	3.86689e-08
ILMN_1717337	MARCH7	64844	0.668152	7.52686	1.68981e-33	0.674723	7.51134	4.86734e-11
ILMN_1724139	TMEM123	114908	0.646206	7.62946	1.63073e-24	0.727664	7.64779	1.2089e-09
ILMN_2139943	RPS3A	6189	0.626919	8.73307	1.92847e-14	0.571706	8.74861	0.000248668
ILMN_1766054	ABCA1	19	0.585098	7.2097	2.52123e-36	0.475961	7.2063	1.24253e-08
ILMN_1674402	TMEM71	137835	0.55213	8.68969	3.79514e-37	0.609007	8.68289	2.99251e-14
ILMN_2337241	RPS15A	6210	0.54991	9.26382	2.67425e-12	0.449037	9.29006	0.00214193
ILMN_1678939	VNN2	8875	0.5466	10.5043	1.10799e-33	0.4874	10.5153	5.82708e-09
ILMN_1665823	TPT1P9	389787	0.538828	8.17864	5.71572e-13	0.519372	8.1587	0.000198513
ILMN_1807994	PCNP	57092	0.528798	6.9681	3.59313e-28	0.594733	6.97283	1.74618e-10
ILMN_2094718	TPT1	7178	0.502189	12.4615	5.06724e-30	0.596547	12.4449	1.34816e-12
ILMN_1796316	MMP9	4318	0.478997	9.73452	1.0748e-13	0.315138	9.68538	0.0131227
ILMN_2197365	RGS2	5997	0.464927	10.5974	4.06858e-16	0.377639	10.5827	0.000114653
ILMN_2207533	RPS17	6218	0.448762	10.29	1.1175e-13	0.53369	10.3031	2.63612e-06
ILMN_1798804	SRPK1	6732	0.438605	7.48088	1.65639e-35	0.40889	7.49603	8.603e-10
ILMN_1814812	USP32	84669	0.425308	6.77786	8.17078e-30	0.452201	6.7673	1.36825e-09
ILMN_1792587	VPS4B	9525	0.418814	7.38781	5.24191e-24	0.511176	7.38898	1.47859e-12
ILMN_1799106	MARCH1	55016	0.403616	7.55018	4.50037e-25	0.390936	7.5104	2.51048e-08
ILMN_1715991	CAVIN2	8436	0.390705	6.81369	5.39258e-17	0.319036	6.7274	2.55622e-05
ILMN_1761981	FAM96A	84191	0.378737	7.22012	1.01866e-27	0.41683	7.21891	1.83862e-09
ILMN_1758906	GNA13	10672	0.374431	7.24053	1.57688e-17	0.407524	7.24883	1.10728e-06
ILMN_1716862	PPM1B	5495	0.373975	6.89204	2.09454e-18	0.379436	6.85516	1.72623e-06
ILMN_1794392	DDX3X	1654	0.369119	7.9161	5.15888e-12	0.407197	7.9187	7.96554e-05
ILMN_2208903	CD52	1043	0.365562	10.1833	3.08849e-09	0.480883	10.1564	6.17246e-05
ILMN_1655622	THAP12	5612	0.356906	6.93237	5.04399e-19	0.413578	6.91468	6.80011e-08
ILMN_1782459	OSBPL8	114882	0.345062	6.13587	6.72189e-11	0.26632	6.11188	0.00917599
ILMN_1791097	RSBN1	54665	0.33867	6.54519	4.53605e-16	0.437051	6.56569	7.2833e-08
ILMN_1665148	RPSAP19	730029	0.325271	10.191	3.02363e-15	0.436597	10.2357	1.24253e-08
ILMN_1651950	TPST1	8460	0.321155	6.07324	1.97278e-19	0.3125	6.02249	3.9107e-06
ILMN_2411723	RPSA	3921	0.316896	11.9083	6.28545e-16	0.38877	11.9346	1.17925e-07
ILMN_1758938	SLC31A2	1318	0.312047	8.70296	2.7072e-19	0.319837	8.70906	5.87166e-06
ILMN_2103761	TLE4	7091	0.310911	6.93483	3.79129e-16	0.342919	6.8967	1.10728e-06
ILMN_2384241	TGFBR2	7048	0.289808	9.31087	9.11083e-20	0.300253	9.33279	5.51554e-07
ILMN_1669523	FOS	2353	0.287817	7.19305	7.28264e-13	0.347715	7.23153	8.02794e-06
ILMN_1780058	DEGS1	8560	0.281598	7.90754	2.85711e-14	0.233083	7.88571	0.000552049
ILMN_1693009	FGL2	10875	0.279036	9.91389	4.3235e-14	0.263519	9.93269	0.000132827
ILMN_1695157	CA4	762	0.277768	8.22839	1.26061e-07	0.287826	8.21827	0.00469438
ILMN_1792508	TMEM59	9528	0.272991	8.58468	3.05826e-19	0.316099	8.58312	9.545e-09
ILMN_1810719	DCUN1D1	54165	0.260789	6.33685	1.08163e-15	0.324958	6.29981	4.04219e-08
ILMN_2382354	SENP7	57337	0.250522	5.92896	7.86004e-15	0.220607	5.94787	0.000220169
ILMN_1655206	ZBTB34	403341	0.245018	7.18694	7.31727e-15	0.28192	7.1835	6.43082e-07
ILMN_1726359	NECAP1	25977	0.242816	6.96441	2.99213e-14	0.271126	6.95436	3.36039e-06
ILMN_2327090	MAEA	10296	0.242474	6.97142	1.08498e-10	0.289541	6.97875	0.000101599
ILMN_1769245	GLIPR1	11010	0.238865	8.51204	2.67653e-15	0.228525	8.47294	0.000150327
ILMN_1764964	IFNGR2	3460	0.237451	10.6382	2.49046e-14	0.305616	10.6478	9.48615e-09
ILMN_1721703	PNN	5411	0.23588	6.95052	4.77903e-12	0.26162	6.93688	5.23701e-05
ILMN_1790650	FOPNL	123811	0.222542	6.26075	1.912e-14	0.287996	6.25483	3.26566e-07
ILMN_2253732	ST8SIA4	7903	0.221193	5.94029	2.72131e-14	0.244701	5.93388	2.71393e-06
ILMN_1708147	TBPL1	9519	0.215907	6.95221	5.838e-15	0.245943	6.92549	2.34106e-06
ILMN_1711862	RNF7	9616	0.21504	8.35141	9.10362e-18	0.243983	8.32011	7.02543e-07
ILMN_1756942	SP3	6670	0.213012	6.08393	6.87174e-09	0.181046	6.05339	0.00706664
ILMN_1678454	CASP4	837	0.195751	9.18847	8.51807e-12	0.158924	9.19155	0.00392918
ILMN_2251253	ALDOA	226	0.18345	6.09766	3.66242e-13	0.118401	6.123	0.0754676
ILMN_1804150	HIBADH	11112	0.165029	6.11423	8.77332e-14	0.194308	6.1349	4.18377e-06
ILMN_1738243	RPS29	6235	0.141561	12.2864	0.00541478	0.180001	12.2923	0.0929443
ILMN_2328575	CLDN14	23562	0.0989335	5.67777	1.35844e-14	0.0552054	5.67474	0.0420433
ILMN_1703720	SF3B6	51639	0.085071	7.27739	0.0251819	0.120219	7.28319	0.0747042
ILMN_1787885	NUDT18	79873	0.0764003	7.09477	0.00459849	0.116319	7.10224	0.00748131
ILMN_1696643	TLN1	7094	-0.121682	8.86157	0.00268631	-0.179473	8.83268	0.0327034
ILMN_1682699	PBX2	5089	-0.127307	7.90958	2.99429e-06	-0.216179	7.91772	8.27997e-05
ILMN_1813840	KDM1A	23028	-0.158934	7.00576	9.21741e-13	-0.152936	7.02675	0.000123017
ILMN_1695058	SLC38A5	92745	-0.165602	6.61954	0.000306321	-0.227783	6.6494	0.00945214
ILMN_1701875	ZYX	7791	-0.174951	10.8657	1.30924e-05	-0.170489	10.8261	0.0331017
ILMN_1753608	TMEM131	23505	-0.178137	7.93295	3.68929e-11	-0.178871	7.93985	0.000983352
ILMN_1739497	GTF2H5	404672	-0.179361	7.28932	2.42008e-12	-0.143586	7.28965	0.00579841
ILMN_1660810	TTC17	55761	-0.179791	7.12847	1.37879e-10	-0.139547	7.13286	0.00725382
ILMN_1746090	STT3A	3703	-0.197464	7.09717	1.34798e-19	-0.168221	7.11428	4.1562e-06
ILMN_1775522	MAGED1	9500	-0.199553	7.57734	1.31697e-11	-0.227387	7.61173	5.087e-06
ILMN_2367753	ATP2B4	493	-0.201547	7.97761	2.2527e-16	-0.145391	7.98878	0.000799749
ILMN_1747305	GIMAP8	155038	-0.204909	8.12896	1.13648e-15	-0.211307	8.11919	0.000137038
ILMN_1703538	AIF1	199	-0.211547	9.4606	1.14122e-06	-0.153955	9.46423	0.0984141
ILMN_2070052	NPIPB13	613037	-0.214767	11.3672	9.60479e-07	-0.37089	11.382	4.68639e-07
ILMN_1733983	FAM153C	653316	-0.224324	6.53126	9.74831e-09	-0.242091	6.59838	0.00156479
ILMN_2206272	D2HGDH	728294	-0.235442	7.93843	2.29206e-14	-0.258505	7.95569	5.50414e-06
ILMN_1752199	LHPP	64077	-0.244655	7.98048	2.2948e-12	-0.206409	8.00587	0.00221871
ILMN_1738482	HAUS2	55142	-0.325015	9.67737	7.58982e-12	-0.414319	9.68378	3.71867e-06
ILMN_1812640	AHR	196	-0.325983	11.9098	1.99098e-22	-0.428639	11.9094	2.7481e-11
ILMN_1794364	CTSW	1521	-0.37373	7.95574	3.98625e-18	-0.315065	7.93857	8.72855e-05
ILMN_1708323	ALAS2	212	-0.454491	8.50883	8.98791e-09	-0.31147	8.51898	0.0762274
Legend: FC,Fold Change; train, training dataset; vali, validation dataset.
